# Supplementary material for: Postoperative Analgesic Effectiveness of Peripheral Nerve Blocks in Cesarean Delivery: A Systematic Review and Network Meta-Analysis
Source: J Pers Med. 2022 Apr 14;12(4):634. doi: 10.3390/jpm12040634 (PMC9033028; doi:10.3390/jpm12040634)
Supplement: Supplementary file 1 [file jpm-12-00634-s001.zip]

Archive with 2 entries (2 files):
- jpm-1607529 - Supplementary Figures and Tables - Conversion.pdf
- jpm-1607529 - Supplementary Methods - Conversion.pdf
